# Supplementary material for: Significant differences in terms of codon usage bias between bacteriophage early and late genes: a comparative genomics analysis
Source: BMC Genomics. 2017 Nov 13;18:866. doi: 10.1186/s12864-017-4248-7 (PMC5683454; doi:10.1186/s12864-017-4248-7)
Supplement: Supplementary file 2 — Full list of the analyzed viruses including their accession numbers and temporal labels of genes. (XLSX 111 kb) [file 12864_2017_4248_MOESM2_ESM.xlsx]

## Sheet: Simplexvirus
IE = immediate-early, E = early, L = late
NCBI Reference Sequence: NC_001806.2 (HHV1)
*from: The function of herpes simplex virus genes: A primer for genetic engineering of novel vectors, BERNARD ROIZMAN, 1996
** http://www.uniprot.org/
Gene	Temporal expression*	Temporal expression**	Notes
'UL1'	L
'UL2'	E
'UL3'	L
'UL4'	NA
'UL5'	E
'UL6'	NA
'UL7'	NA
'UL8'	E
'UL9'	L
'UL10'	L
'UL11'	L
'UL12'	E
'UL13'	L
'UL14'	NA	L
'UL15'	L
'UL16'	NA	L
'UL17'	L
'UL18'	L
'UL19'	L
'UL20'	L
'UL21'	NA
'UL22'	L
'UL23'	E
'UL24'	L
'UL25'	L
'UL26'	L
'UL26.5'	L
'UL27'	L
'UL28'	L
'UL29'	E
'UL30'	E
'UL31'	L
'UL32'	L
'UL33'	NA
'UL34'	NA	L
'UL35'	L
'UL36'	L
'UL37'	L
'UL38'	L
'UL39'	E
'UL40'	E
'UL41'	L
'UL42'	E
'UL43'	NA
'UL44'	L
'UL45'	L
'UL46'	L
'UL47'	L
'UL48'	L
'UL49'	L
'UL49A'	L		UL49.5
'UL50'	E
'UL51'	L
'UL52'	E
'UL53'	L
'UL54'	IE		ICP27
'UL55'	NA
'UL56'	NA
'RL2'	IE		ICP0
'RL1'	L		ICP34.5
'RS1'	IE		ICP4
'US1'	IE		ICP22
'US2'	NA
'US3'	E
'US4'	L
'US5'	NA
'US6'	L
'US7'	L
'US8'	L
'US8A'	E,L		US8.5
'US9'	NA
'US10'	NA	L
'US11'	L
'US12'	IE		ICP47

## Sheet: Varicellovirus
IE = immediate-early, E = early, L = late
NCBI Reference Sequence: NC_001348.1 (HHV-3)
*from: The Varicella-Zoster Virus Genome, Jeffrey I. Cohen, 2012 (table in the article of VZV genes homolgs to HHV-1)
** http://www.uniprot.org/
***from: Recent Advances in Varicella-Zoster Virus Infection, Cohen et.al, 1999
Gene	Temporal expression*	Temporal expression**	Temporal expression***	Notes
'ORF0'	NA
'ORF1'	NA
'ORF2'	NA
'ORF3'	NA
'ORF4'	IE	E	IE
'ORF5'	L
'ORF6'	E
'ORF7'	L
'ORF8'	E
'ORF9A'	L
'ORF9'	L
'ORF10'	L		L
'ORF11'	L	L
'ORF12'	L
'ORF13'	NA
'ORF14'	L		L
'ORF15'	NA
'ORF16'	E		E
'ORF17'	L
'ORF18'	E		E
'ORF19'	E	E	E	RIR1
'ORF20'	L
'ORF21'	L		E
'ORF22'	L
'ORF23'	L
'ORF24'	L	L		NEC2
'ORF25'	NA
'ORF26'	L
'ORF27'	L
'ORF28'	E		E
'ORF29'	E
'ORF30'	L	L		TRM1
'ORF31'	L		L
'ORF32'	NA
'ORF33'	L		E
'ORF33.5'	L
'ORF34'	L
'ORF35'	L	L
'ORF36'	E	E	E	TK
'ORF37'	L		L
'ORF38'	NA
'ORF39'	L
'ORF40'	L		L
'ORF41'	L
'ORF42'	L			ORF45
'ORF43'	L	L		CVC1
'ORF44'	L
'ORF46'	L
'ORF47'	L
'ORF48'	E
'ORF49'	L
'ORF50'	L
'ORF51'	L
'ORF52'	E
'ORF53'	NA
'ORF54'	NA
'ORF55'	E
'ORF56'	NA
'ORF57'	NA
'ORF58'	L
'ORF59'	E
'ORF60'	L		L
'ORF61'	IE	IE	IE
'ORF62'	IE	E	IE	ORF71
'ORF63'	IE	E	IE	ORF70
'ORF64'	L	L		ORF69
'ORF65'	NA
'ORF66'	E
'ORF67'	L		L
'ORF68'	L		L

## Sheet: Cytomegalovirus
IE = immediate-early, E = early, L = late
NCBI Reference Sequence: NC_006273.2 (HHV-5)
*from: Immune evasion by cytomegalovirus – survival strategies of a highly adapted opportunist, Hartmut Hengel, Wolfram Brune and Ulrich H. Koszinowski, 1998
** http://www.uniprot.org/
***homologs table
Gene	Temporal expression*	Temporal expression**	Temporal expression***	Notes
'RL1'			NA
'RL5A'			NA
'RL6'			NA
'RL9A'			NA
'RL9A'			NA
'RL10'			NA
'RL11'		L	NA
'RL12'			NA
'RL13'			NA
'UL1'			NA
'UL2'		L	NA
'UL4'		E	NA
'UL5'			NA
'UL6'			NA
'UL8'			NA
'UL7'			NA
'UL9'			NA
'UL10'			NA
'UL11'			NA
'UL13'			NA
'UL14'			NA
'UL15A'			NA
'UL16'			NA
'UL17'		L	NA
'UL18'			NA
'UL19'			NA
'UL20'			NA
'UL21A'			NA
'UL22A'			NA
'UL23'			NA
'UL24'			NA
'UL25'		L	NA
'UL26'			NA
'UL27'			NA
'UL29'		IE	NA	UL28
'UL30'		E	NA
'UL30A'			NA
'UL31'			NA
'UL32'		IE	NA
'UL33'	E/L		NA
'UL34'			NA
'UL35'		IE	NA
'UL36'			NA
'UL37'		IE	NA
'UL38'		E	NA
'UL40'			NA
'UL41A'			NA
'UL42'			NA
'UL43'			NA
'UL44'			E
'UL45'		L	E
'UL46'			L
'UL47'			L
'UL48'			L
'UL48A'			NA
'UL49'			NA
'UL50'		L	NA
'UL51'			NA
'UL52'			L
'UL53'			L
'UL54'		E	E
'UL55'			L
'UL56'		L	L
'UL57'			E
'UL69'			IE
'UL70'			E
'UL71'			L
'UL72'			E
'UL73'			L
'UL74'			NA
'UL74A'			NA
'UL75'			L
'UL76'			L
'UL77'		L	L
'UL78'	L	L	NA
'UL79'			NA
'UL80'			L
'UL80.5'			NA
'UL82'		IE/L	NA
'UL83'	L		NA
'UL84'			NA
'UL85'			L
'UL86'			L
'UL87'			NA
'UL88'			NA
'UL89'			L
'UL91'			NA
'UL92'			NA
'UL93'		L	L
'UL94'			NA
'UL95'		E	L
'UL96'			NA
'UL97'			E
'UL98'			L
'UL99'			NA
'UL100'			L
'UL102'		IE	E
'UL103'			NA
'UL104'		L	NA
'UL105'			E
'UL111A'			NA
'UL112'		E	NA	UL113
'UL114'			E
'UL115'			L
'UL116'			NA
'UL117'			NA
'UL119'			NA
'UL120'			NA
'UL121'			NA
'UL122'	IE	E	NA
'UL123'	IE	IE	NA
'UL124'			NA
'UL130'			NA
'UL131A'			NA
'UL132'			NA
'UL148'			NA
'UL147A'			NA
'UL147'			NA
'UL146'			NA
'UL145'			NA
'UL144'			NA
'UL142'			NA
'UL141'		E/L	NA
'UL140'			NA
'UL139'			NA
'UL138'			NA
'UL136'			NA
'UL135'			NA
'UL133'			NA
'UL148A'			NA
'UL148B'			NA
'UL148C'			NA
'UL148D'			NA
'UL150'			NA
'UL148D'			NA
'IRS1'			NA
'US1'			NA
'US2'	E	E	NA
'US3'	IE	IE	NA
'US6'	E/L	E	NA
'US7'			NA
'US8'			NA
'US9'			NA
'US10'			NA
'US11'	E	E/L	NA
'US12'		L	NA
'US13'			NA
'US14'			NA
'US15'			NA
'US16'			NA
'US17'			NA
'US18'			NA
'US19'		L	NA
'US20'		L	NA
'US21'			NA
'US22'			NA
'US23'			NA
'US24'			NA
'US26'			NA
'US27'	L		NA
'US28'	E/L		NA
'US29'			NA
'US30'			NA
'US31'			NA
'US32'			NA
'US33A'			NA
'US34'			NA
'US34A'			NA
'TRS1'			NA

## Sheet: Roseolovirus
IE = immediate-early, E = early, L = late
NCBI Reference Sequence: NC_001664.2 (HHV-6A)
*homologs table
** http://www.uniprot.org/
*** https://en.wikipedia.org/wiki/Human_herpesvirus_6#Genes
Gene	Temporal expression*	Temporal expression**	Temporal expression***	Notes
'DR1'	NA
'DR6'	NA
'U2'	NA
'U3'	NA
'U4'	NA
'U7'	NA
'U10'	NA
'U11'	NA
'U12'	NA
'U13'	NA
'U14'	NA	L
'U15'	NA
'U17'	NA
'U18'	NA	IE	IE
'U19'	NA	IE	IE
'U20'	NA
'U21'	NA
'U22'	NA		L
'U23'	NA
'U24'	NA
'U24A'	NA
'U25'	NA
'U26'	NA
'U27'	E
'U28'	E
'U29'	L
'U30'	L
'U31'	L
'U32'	L	L
'U33'	NA
'U34'	NA
'U35'	NA	L
'U36'	L
'U37'	L
'U38'	E
'U39'	L
'U40'	L
'U41'	E		E
'U42'	IE	IE
'U43'	E
'U44'	L
'U45'	E
'U46'	L
'U47'	NA
'U47A'	NA
'U48'	L	E
'U49'	L
'U50'	L	L
'U51'	NA		E
'U52'	NA
'U53'	L
'U53.5'	NA
'U54'	NA
'U55'	NA
'U56'	L
'U57'	L
'U58'	NA
'U59'	NA
'U60'	NA
'U62'	NA
'U63'	NA
'U64'	L
'U65'	NA
'U67'	L
'U68'	NA
'U69'	E		E
'U70'	E
'U71'	NA
'U72'	L
'U73'	L	L
'U74'	E
'U75'	NA
'U76'	NA
'U77'	E
'U79'	NA
'U81'	E
'U82'	L
'U83'	NA
'U84'	NA
'U85'	NA
'U86'	NA		IE
'U90'	NA	IE	IE
'U91'	NA
'U94'	NA		IE/E
'U95'	NA
'U100'	NA		L

## Sheet: Herpes_Homologs
Homologs table acording to function of
from: Determination and Analysis of the Complete Nucleotide Sequence of Human Herpesvirus 7, JOHN NICHOLAS, 1996
*Genes that show only limited sequence similarities to HHV-7/HHV-6/HCMV genes but are colinear (and in some cases functionally analogous) are given in parentheses
HHV-7	HHV-6	HCMV	HVS	EBV	EHV-2	EHV-1	VZV	HSV-1	HSV-1	HSV-1 phase
U82	U82	UL115	(47)	(BKRF2)		(62)	(60)	(UL1)	1	L
U81	U81	UL114	46	BKRF3		61	59	UL2	2	E
U77	U77	UL105	44	BBLF4	44	57	55	UL5	5	E
U76	U76	UL104	43	BBRF1	43	56	54	UL6	6	NA
U75	U75	UL103	42	BBRF2	42	55	53	UL7	7	NA
U74	U74	UL102	(41)	(BBLF3)		(54)	(52)	(UL8)	8	E
U73	U73							UL9	9	L
U72	U72	UL100	39	BBRF3	39	52	50	UL10	10	L
U70	U70	UL98	37	BGLF5	37	50	48	UL12	12	L
U69	U69	UL97	36	BGLF4	36	49	47	UL13	13	E
U67	U67	UL95	34	BGLF3	34	(48)	(46)	(UL14)	14	L
U66	U66	UL89x1	29a	BGRF1	29a	47	45	UL15x1	15	L
U60	U60	UL89x2	29b	BDRF1	29b	44	42	UL15x2	15	NA
U65	U65	UL94	33	BGLF2	33	46	44	UL16	16	NA
U64	U64	UL93	32	BGLF1	32	45	43	UL17	17	L
U56	U56	UL85	26	BDLF1	26	43	41	UL18	18	L
U57	U57	UL86	25	BcLF1	25	42	40	UL19	19	L
U48	U48	UL75	22	BXLF2	22	39	37	UL22	22	L
U49	U49	UL76	20	BXRF1	20	37	35	UL24	24	L
U50	U50	UL77	19	BVRF1	19	36	34	UL25	25	L
U53	U53	UL80	17	BVRF2	17	35	33	UL26	26	L
U39	U39	UL55	8	BALF4	8	33	31	UL27	27	L
U40	U40	UL56	7	BALF3	7	32	30	UL28	28	L
U41	U41	UL57	6	BALF2	6	31	29	UL29	29	E
U38	U38	UL54	9	BALF5	9	30	28	UL30	30	E
U37	U37	UL53	69	BFLF2	69	29	27	UL31	31	L
U36	U36	UL52	68	BFLF1	68	28	26	UL32	32	L
U35	U35	UL51				27	25	UL33	33	NA
U34	U34	UL50	67	BFRF1	67	(26)	(24)	(UL34)	34	NA
U32	U32		(66)	(BFRF2)	(66)	(25)	(23)	(UL35)	35	L
U31	U31	UL48	64	BPLF1	64	24	22	UL36	36	L
U30	U30	UL47	63	BOLF1	63	(23)	(21)	(UL37)	37	L
U29	U29	UL46	62	BORF1	62	22	20	UL38	38	L
U28	U28	UL45	61	BORF2	61	21	19	UL39	39	E
U27	U27	UL44	(59)	(BMRF1)	(59)	(18)	(16)	(UL42)	42	E
U46	U46	UL73	53	BLRF1	53	(10)	(9A)	(UL49a)	49.5	L
U45	U45	UL72	54	BLLF2	54	9	8	UL50	50	E
U44	U44	UL71	55	BSRF1	55	(8)	(7)	(UL51)	51	L
U43	U43	UL70	56	BSLF1	56	7	6	UL52	52	E
U42	U42	UL69	57	BMLF1	57	5	4	UL54	54	IE
	U7	U28
U79	U79	UL112
U80	U80	UL113
U84	U84	UL117
U86	U86	UL122
U2	U2	UL23
U3	U3	UL24
U4	U4	UL27
U5/7	U5	UL27
U8	U8	UL29
U10	U10	UL31
U11	U11	UL32
U12	U12	UL33
U14	U14	UL35
U17Ex	U17Ex	UL36x1
U16	U16	UL36x2
U18	U18	UL37x3
U19	U19	UL38
U25	U25	UL43
U33	U33	UL49
U47	U47	UL74
U51	U51	UL78	74
U52	U52	UL79	18	BVRF1.5a/b	18
U54	U54	UL82/83
U55A	U55	UL84
U55B	U55	UL84
U58	U58	UL87	24	BcRF1	24
U59	U59	UL88
U62	U62	UL91	30	BDLF3.5	30
U63	U63	UL92	31	BDLF4	31
U68	U68	UL96	35	BGLF3.5
DR1	DR1
DR2	DR2
DR6	DR6
DR7	DR7
U100	U100
U13	U13
U15	U15
U17	U17
U17a	U17a
U20	U20
U21	U21
U23	U23
U24	U24
U24a	U24a
U26	U26
U71	U71
H6	U79C
U85	U85
U89	U89
U90	U90
U91	U91
U95	U95
U98	U98
U99	U99
H1
H2
H3
H4
H5
H7
H8

## Sheet: Alphapapillomavirus
E = early, L = late
NCBI Reference Sequence: NC_001526.4 (papillomavirus16)
*from: viralzone
Gene	Temporal expression*	Notes
'E1'	E
'E2'	E
'E4'	E
'E5'	E
'L2'	L
'L1'	L
'E6'	E
'E7'	E

## Sheet: Betapapillomavirus
E = early, L = late
NCBI Reference Sequence: NC_001531.1 (papillomavirus5)
*from: viralzone
Gene	Temporal expression*	Notes
'E6'	E
'E7'	E
'E1'	E
'E2'	E
'E4'	E
'E5'	E
'L2'	L
'L1'	L

## Sheet: Gammapapillomavirus
E = early, L = late
NCBI Reference Sequence: NC_001457.1 (papillomavirus4)
*from: viralzone
Gene	Temporal expression*	Notes
'E6'	E
'E7'	E
'E1'	E
'E2'	E
'E4'	E
'L2'	L
'L1'	L

## Sheet: Mupapillomavirus
E = early, L = late
NCBI Reference Sequence: NC_001356.1 (papillomavirus1)
*from: viralzone
Gene	Temporal expression*	Notes
'E6'	E
'E8'	E
'E7'	E
'E1'	E
'E2'	E
'L2'	L
'L1'	L

## Sheet: Nupapillomavirus
E = early, L = late
NCBI Reference Sequence: NC_001354.1 (papillomavirus41)
*from: viralzone
Gene	Temporal expression*	Notes
'ORF E6'	E
'ORF E7'	E
'ORF E1'	E
'ORF X'	NA
'ORF E2'	E
'ORF Y'	NA
'ORF E4'	E
'ORF E5'	E
'ORF L2'	L
'ORF L1'	L
'ORF Z'	NA

[truncated: 16 more sheets: Polyomavirus , HIV-1, T4, PAK_P3, phi29, T7, phiYS40, Fah, Xp10, DT1, 2972, mu, phiC31, phiEco32, p23-45, phiR1-37]
